# Supplementary material for: Assessment of the Knowledge, Attitude, and Perception (KAP) of Sheep Farmers Regarding Ticks and Tick-Borne Pathogens in Tunisia, North Africa
Source: Vet Sci. 2024 Dec 26;12(1):2. doi: 10.3390/vetsci12010002 (PMC11769336; doi:10.3390/vetsci12010002)
Supplement: Supplementary file 1 [file vetsci-12-00002-s001.zip]

Archive with 1 entries (1 files):
- vetsci-3369406-supplementary.xlsx
