# Supplementary material for: Assessment of the Knowledge, Attitude, and Perception (KAP) of Sheep Farmers Regarding Ticks and Tick-Borne Pathogens in Tunisia, North Africa
Source: Vet Sci. 2024 Dec 26;12(1):2. doi: 10.3390/vetsci12010002 (PMC11769336; doi:10.3390/vetsci12010002)
Supplement: Supplementary file 1 [file vetsci-12-00002-s001.zip › vetsci-3369406-supplementary.xlsx]

## Sheet: Questionnaire
Number	Question	Answer
1	Gender of the farmer	Male
		Female
2	How many years you are practicing small ruminant breeding?
3	Do you have other activities besides breeding?	None
		Employee
		Farmer
		Trader/tradesman
		Other	Please Specify Other
4	Why are you doing this work?	Heritage
		Source of livelihood
		Absence of other jobs
		Other	Please Specify Other
5	What type of speculation are you practicing with sheep?	Fattening for meat production
		Breeding for live animal selling
		Milking for milk production
		Intermediate trader
		Other	Please Specify Other
6	Who is taking care of animals all the time?	Householder
		Wife
		Children
		Employee
		Associated shepherd
		Other	Please Specify Other
7	What are the other animal species living on the farm?	Cattle
		Goats
		Dogs
		Dromedaries/Camels
		Horse/Donkey/Mule
		Chicken
		Sheep
8	What sheep breeds exist on your farm?	Barki
		Ossimi
		Rahmani
		Sohagi
		Saidi
		Other	Please Specify Other
9	Do the animals graze?	Yes
		No
10	What is the average distance of the farm from the household (km)?
11	What is the nature of the grazing?	Grass
		Mountain with wild vegetation
		Stubble (after harvest)
		Other	Please Specify Other
12	What type of herd management do you practice?	Transhumance
		Nomadism
		Sedentary
13	In which season do you practice transhumance or nomadism?	Winter
		Summer
14	Do you call the veterinarian when your animals are sick?	Yes
		No
15	Do you see ticks on your animals?	Yes
		No
16	On which animal species?	Cattle
		Small ruminants
		Dogs
		Horses/Donkey/Mule
		Dromedaries
17	How many per animal in the dry season?
18	How many per animal in the wet season?
19	According to your experience, from where do the ticks come?	Grass
		Soil
		Wind
		Dirt
		Litter
		Other animals
		Other	Please Specify Other
20	Do you see ticks on the pens or soil around the animals?	Yes
		No
21	According to your experience, do you note different tick sizes?	Yes
		No
22	What is this difference is related to?	Different size
		Male/female
		Different types
		Engorged/not engorged
		Other	Please Specify Other
23	Do the ticks disturb your animals?	Yes
		No
24	What kinds of problems do the ticks cause?	Weight loss
		Anorexia
		Aneamia
		Icterus
		Heamaturia
		Skin lesions
		Other	Please Specify Other
25	Do your animal suffer from these problems (one or more)?	Yes
		No
26	In which season do your animals suffer from these troubles?	Summer
		Autumn
		Winter
		Spring
27	Do the ticks transmit something to the animals?	Yes
		No
28	What kinds of thing?	Microbe (jourthouma)
		Bacteria
		Virus
		Parasite
		Other	Please Specify Other
29	Do you think that the climate has an effect on the ticks?	Yes
		No
30	What is increasing tick density, in your opinion?	Heat
		Humidity
		Rainfall
		Drought
		Other	Please Specify Other
31	What are you doing to fight ticks?	Nothing
		Manual removal of ticks
		Animal treatment
		Pen treatment
		Other	Please Specify Other
32	Why?	No interesting/Not useful
		Lack of financial resources
		The veterinarian did not recommend it
		Treatment is not available in my region
		Other	Please Specify Other
33	What is the interest in fighting ticks, in your opinion?	Improvement of general status of animals
		Improvement of animal productions
		Weight gain
		Human protection
		Other	Please Specify Other
34	How much money are you spending per year to fight ticks ($ USD)?
35	Do you remove ticks manually?	Yes
		No
36	After the manual removal of ticks, what is their destiny?	Burned
		Drowned
		Crushed
		Thrown out
		Placed in an acaricide solution
37	If you are using an acaricide, from where do you buy it?	Pharmacy
		Weekly market
		Veterinarians
		Other	Please Specify Other
38	Who advised you about the acaricide?	The veterinarian
		The pharmacist
		The technician at vet services
		A neighbour, friend, cousin
		Seen or heard on mass media (TV, radio, newspaper)
		Other	Please Specify Other
39	What is the name of the acaricide you are frequently using?
40	How many times per year are you using the acaricide?	Once
		Twice
		Multiple
		Each time I see ticks
		Other	Please Specify Other
41	Do you treat the pens or sleeping area with the acaricide?	Yes
		No
42	Regarding your animals, on which region of the body do you apply the acaricide?	Head
		Ears
		Back
		Legs
		All over the body
		Other	Please Specify Other
43	How do you prepare the acaricide?	Diluted
		Pure without dilution
		Other	Please Specify Other
44	Do you protect yourself when preparing and using the acaricide?	Yes
		No
45	What do you do with the rest of the solution?	Thrown out
		Preserved
		Used for pens
46	According to your opinion, is the acaricide efficient against ticks?	Yes
		No
47	Do you think the acaricide has side effects?	Yes
		No
48	Do you consume the meat of slaughtered animals after acaricide treatment?	Yes
		No
49	How old are you?
50	Up to which school level did you study?	Illiterate
		Primary school
		Secondary school
		High school
		Other	Please Specify Other
51	How do you classify the role of women in breeding?	Very important
		Important
		No importance
52	Which woman is playing an important role in breeding?	Wife
		Daughter
		Mother
		Sister
53	What is the size of your sheep flock (number of ewes)?
54	What is the size of your goat flock (goat units)?
